# Supplementary material for: High Fat Diet Multigenerationally Affects Hippocampal Neural Stem Cell Proliferation via Epigenetic Mechanisms
Source: Cells. 2022 Aug 27;11(17):2661. doi: 10.3390/cells11172661 (PMC9454549; doi:10.3390/cells11172661)
Supplement: Supplementary file 1 [file cells-11-02661-s001.zip]

Archive with 1 entries (1 files):
- cells-1871643-supplementary.pdf
